# Supplementary material for: Relationship of urinary liver-type fatty acid-binding protein with cardiovascular risk factors in the Japanese population without chronic kidney disease: Sasayama study
Source: BMC Nephrol. 2021 May 21;22:189. doi: 10.1186/s12882-021-02398-8 (PMC8139074; doi:10.1186/s12882-021-02398-8)
Supplement: Supplementary file 1 — Additional file 1: Supplement Table 1. OR of high-normal L-FABP levels (Q5) associated with CVD risk factors among normoalbuminuria and normal eGFR participants. [file 12882_2021_2398_MOESM1_ESM.xlsx]

## Sheet: Supplement Table 1
Supplement Table 1. OR of high-normal L-FABP levels (Q5) associated with CVD risk factors among normoalbuminuria and normal eGFR participants.
	Univariate						Multivariate						Multivariate						Multivariate
	OR	95%CI			p-value		OR	95%CI			p-value		OR	95%CI			p-value		OR	95%CI			p-value
Men
Age (years)	1.06802	1.01187	-	1.12728	0.0169395		1.06351	1.02175	-	1.10698	<0.01		1.07014	1.02684	-	1.11526	<0.01		1.06282	1.01865	-	1.1089	<0.01
BMI (kg/m2)	1.13237	1.02164	-	1.2551	0.0178938		1.01169	0.921796	-	1.11035	0.806631		1.02401	0.931927	-	1.12519	0.621629		1.02649	0.93141	-	1.13128	0.598036
Systolic blood pressure (mmHg)	1.01173	0.997425	-	1.02624	0.108475		1.00684	0.991182	-	1.02275	0.393892		1.00731	0.991562	-	1.02331	0.364967		1.00106	0.984717	-	1.01767	0.899681
Blood glucose (mg/dL)	1.00308	0.994629	-	1.01161	0.475892		0.999213	0.989452	-	1.00907	0.875059		0.998766	0.988732	-	1.0089	0.810503		0.996907	0.986324	-	1.0076	0.569373
HDL cholesterol (mg/dL)	0.985895	0.968618	-	1.00348	0.115269		0.983324	0.964618	-	1.00239	0.0861657		0.986899	0.967482	-	1.00671	0.193375		0.991434	0.971472	-	1.01181	0.407118
Current smoker	1.42833	0.706435	-	2.8879	0.320963		-	-					1.50514	0.8578	-	2.64099	0.154073		1.31762	0.738586	-	2.35059	0.350334
Heavy drinker	1.0961	0.4589	-	2.61808	0.836359		-	-					0.921511	0.45761	-	1.85569	0.81897		0.752764	0.360534	-	1.57171	0.449571
UACR (log-transformed)	3.53335	2.11311	-	5.90815	<0.01		-	-					-	-					2.44008	1.57203	-	3.78744	<0.01
Women
Age (years)	1.02666	0.980452	-	1.07505	0.262781		1.0301	0.993235	-	1.06833	0.110738		1.03843	0.99985	-	1.07849	0.0509158		1.03086	0.991788	-	1.07147	0.123148
BMI (kg/m2)	1.07835	0.990988	-	1.17341	0.0801279		1.03814	0.959157	-	1.12364	0.353839		1.04219	0.962184	-	1.12885	0.31056		1.04187	0.960789	-	1.1298	0.321039
Systolic blood pressure (mmHg)	0.99252	0.980259	-	1.00493	0.23649		0.984872	0.970798	-	0.999149	0.0379059		0.986789	0.972407	-	1.00138	0.0758436		0.984882	0.97056	-	0.999416	0.0415314
Blood glucose (mg/dL)	1.01379	1.00275	-	1.02495	0.0142609		1.01274	1.0013	-	1.0243	0.0289313		1.0124	1.00042	-	1.02453	0.0424178		1.01188	0.999699	-	1.02421	0.055973
HDL cholesterol (mg/dL)	0.998319	0.984047	-	1.0128	0.818854		1.00101	0.985722	-	1.01653	0.897936		1.0019	0.986213	-	1.01783	0.813859		1.00221	0.986378	-	1.01829	0.785932
Current smoker	1.57364	0.521633	-	4.74731	0.420942		-	-					2.90059	1.18819	-	7.08084	0.0193537		2.91726	1.16554	-	7.30171	0.0221839
Heavy drinker	1.14674	0.140283	-	9.37395	0.898362		-	-					1.72074	0.368406	-	8.03715	0.490087		1.20673	0.230543	-	6.31641	0.823914
UACR (log-transformed)	2.07368	1.23036	-	3.49504	<0.01		-	-					-	-					2.10615	1.36531	-	3.24898	<0.01
UACR: urinary albumine to creatinine ratio (mg/gCre). Albuminuria: UACR ≥ 30 mg/gCre. Low eGFR < 60mL/min/1.73 m2. Heavy drinker: ≥46 g ethanol/day
